# Supplementary material for: Nisin S, a Novel Nisin Variant Produced by Ligilactobacillus salivarius P1CEA3
Source: Int J Mol Sci. 2023 Apr 6;24(7):6813. doi: 10.3390/ijms24076813 (PMC10095417; doi:10.3390/ijms24076813)
Supplement: Supplementary file 1 [file ijms-24-06813-s001.zip]

Archive with 1 entries (1 files):
- ijms-2298891-supplementary.pdf
